# Supplementary material for: Open syntaxin overcomes exocytosis defects of diverse mutants in C. elegans
Source: Nat Commun. 2020 Nov 2;11:5516. doi: 10.1038/s41467-020-19178-x (PMC7606450; doi:10.1038/s41467-020-19178-x)
Supplement: Supplementary file 4 — Source Data [file 41467_2020_19178_MOESM4_ESM.xlsx]

## Sheet: Figure 1a
Figure 1a	Thrashes/min
	N2	open syntaxin
	183	127
	117	130
	144	106
	110	116.5
	114.5	121
	122.5	114
	143.5	116
	135	116.5
	121	136
	134	146
	124	117
	142	142.5
	140.5	108
	134.5	123
	114	154.5
	114.5	122
	133.5	153
	110	139
	116.5	94
	117.5	120.5
	121.5	81.5
	148.5	100.5
	102.5	77.5
	118	74
	126.5	107
	123.5	117.5
	136.5	169.5
	99	125.5
	129.5	122.5
	107.5	119
	116	123
	112.5	121
	93.5	74.5
	119.5	105.5
	111.5	140.5
	78.5	155
	149	126.5
	115.5	141.5
	142	101
	148.5	125
	125.5	146
	154	142.5
	125	112.5
	126	141.5
	123	77.5
	128	147
	122	127.5
	145	124.5
	136	131.5
	134	147.5
	107	139.5
Average	125.422	122.51
																					--

## Sheet: Figure 1b
Figure 1b
	Time (mins)	N2 % paralyzed								open syntaxin % paralyzed								Average of N2 trials	SEM of N2 trials	Average of open syntaxin trials	SEM of open syntaxin trials
	0	0	0	0	0	0	0	0	0	0	0	0	0	0	0	0	0	0	0	0	0
	30	5	0	0	0	0	0	0	0	0	0	0	0	0	0	40	0	0.625	0.625	5	5
	60	5	27	0	0	0	0	0	0	30	32	13	20	7	29	55	20	4	3.34344	25.75	5.18153
	90	26	66	0	0	0	7	7	7	70	58	60	53	60	79	55	40	14.125	7.99874	59.375	4.08804
	120	47	80	7	14	13	27	7	20	80	74	87	80	100	93	60	60	26.875	8.88706	79.25	5.08763
	150	53	80	53	43	40	54	60	80	85	95	100	100	100	100	70	70	57.875	5.32326	90	4.72456
	180	74	87	80	64	60	66	67	80	95	95	100	100	100	100	95	70	72.25	3.3421	94.375	3.59035
	210	78	87	80	100	73	80	67	93	95	95	100	100	100	100	95	80	82.25	3.77846	95.625	2.39745
	240	78	87	87	100	80	87	73	100	95	95	100	100	100	100	95	85	86.5	3.43823	96.25	1.82981

## Sheet: Figure 1d
Figure 1d
Frequency			Amplitude
N2	unc-64(LE)		N2	unc-64(LE)
30.7	39.3		-24.8144	-20.1306
17.6	52.7		-24.8267	-23.3432
12.7			-16.5914
30.5	35.3		-18.4996	-20.935
8.5	63.7		-20.223	-27.4422
41.9	41.9		-20.0146	-19.2986
7	46.6		-18.3429	-22.73
21.9	67.7		-18.5079	-27.6063
61	32.6		-20.445	-17.7266
46.4			-27.3398
39			-22.7884
t-test	0.0195541			0.440945
*	P<0.05		n.s.	P>0.05

## Sheet: Figure 2a
Figure 2a	Thrashes/min
	N2	snt-1	open syntaxin; snt-1
	99.5	22.5	50.5
	96.5	49.5	69
	99.5	57.5	59
	125.5	48	78.5
	140.5	59	67
	133	30.5	99
	158	41.5	75
	128	11.5	83
	131	21.5	54.5
	134.5	11.5	54
	139	16	35
	131.5	6.5	40.5
	126	6	60
	120	12	65
	141.5	19.5	64
	130	5.5	28
	134.5	10.5	31
	114.5	29	57.5
	138	15	55
	151.5	15.5	57.5
	128	8.5	41.5
	90.5	2	26
	133	18.5	23
	142.5	34.5	63.5
	128	5.5	8
	144.5	0	40
	120.5	27	29.5
	145	0.5	78
	132	0	58.5
	135.5	50	24.5
	126.5	21.5	16.5
	146	27.5	62
	115	34	17
	135	9	29
	141	5.5	29.5
	105	5	13.5
	118.5	29	83.5
	118	20.5	47.5
	131	0	36.5
	137	18	45.5
Average	128.625	20.125	48.9

## Sheet: Figure 2b
Figure 2b
	Time (mins)	N2 % paralyzed						snt-1 % paralyzed						open syntaxin; snt-1 % paralyzed						Average of N2 trials	SEM of N2 trials	Average of snt-1 trials	SEM of snt-1 trials	Average of open syntaxin; snt-1 trials	SEM of open syntaxin; snt-1 trials
	0	0	0	0	0	0	0	0	0	0	0	0	0	0	0	0	0	0	0	0	0	0	0	0	0
	30	0	0	0	0	0	0	0	0	0	0	0	0	0	0	0	0	0	0	0	0	0	0	0	0
	60	0	0	0	7	0	0	0	0	0	0	0	0	0	0	0	0	0	0	1.16667	1.16667	0	0	0	0
	90	0	0	8	40	7	13	0	0	0	0	0	0	0	0	0	0	0	0	11.3333	6.08641	0	0	0	0
	120	17	20	46	73	33	33	0	0	0	0	0	0	6	7	7	0	0	14	37	8.36262	0	0	5.66667	2.13957
	150	50	53	77	87	60	60	0	8	0	0	0	0	25	20	21	7	0	20	64.5	5.90339	1.33333	1.33333	15.5	3.97282
	180	58	60	85	93	80	80	0	8	0	0	0	0	38	40	36	14	13	33	76	5.72131	1.33333	1.33333	29	4.99333
	210	83	80	92	93	93	93	0	8	0	0	0	0	44	47	43	36	20	40	89	2.40832	1.33333	1.33333	38.3333	3.97213
	240	83	85	92	93	93	93	0	8	0	9	0	0	56	53	57	50	33	40	89.8333	1.86934	2.83333	1.7966	48.1667	3.92782

## Sheet: Figure 2d
Figure 2d
Frequency			Amplitude
snt-1	snt-1;unc-64(LE)		snt-1	snt-1;unc-64(LE)
2.06667	4.66667		-19.8539	-15.0716
1.73333	4.46667		-15.5182	-22.3892
0.4	4.53333		-16.507	-17.6081
0.933333	3.46667		-18.4085	-16.3917
1.06667	4.1		-18.6447	-16.7679
t-test	3.67602e-05			0.92643
**	P<0.01		n.s.	P>0.05

## Sheet: Figure 3b
Figure 3b
WT(N2)		peak(pA)		unc-64(LE)		peak(pA)		snt-1		peak(pA)		snt-1;unc-64(LE)		peak(pA)
1_1		-1476.27		1_1		-2442.41		1_1		-339.097		1_1		-983.715
2_1		-2944.42		2_2		-2855.16		2_1		-248.488		2_1		-1321.15
3_1		-3148.66		3_1		-2158.08		3_1		-458.857		3_1		-502.053
4_1		-2653.26		4_1		-2857.29		4_1		-262.561		4_1		-980.689
5_1		-2133.88		5_1		-2491.12		5_1		-145.368		5_1		-455.587
6_1		-2200.19		6_1		-1791.46						6_1		-904.937
7_1		-1706.47		7_1		-1492.97						7_1		-723.353
8_1		-2592.22		8_1		-1924.91						8_1		-528.615
9_2		-1738.66		9_1		-1602.32
10_2		-2144.58		10_1		-2357.81
11_2		-2235.01
	n=11	-2270.33			n=10	-2197.35			n=5	-290.874			n=8	-800.012
		158.052				172.041				52.1123				106.564
					t-test	0.745309			t-test	1.02141e-06			t-test	0.00443179
					to WT	p>0.05			to WT	p<0.001			to snt-1	p<0.01
						ns				***				**
									t-test	1.16041e-06			t-test	0.000113345
									to unc-64(LE)	p<0.001			to unc-64(LE)	p<0.001
										***				***

## Sheet: Figure 3c
Figure 3c
WT(N2)		Rise-time(ms) 10-90%		unc-64(LE)		Rise-time(ms) 10-90%		snt-1		Rise-time(ms) 10-90%		snt-1;unc-64(LE)		Rise-time(ms) 10-90%
1_1		2.71918		1_1		1.49243		1_1		1.46239		1_1		1.87943
2_1		1.6084		2_2		1.68532		2_1		1.40514		2_1		2.10416
3_1		1.55346		3_1		1.9256		3_1		2.35471		3_1		1.22837
4_1		1.71385		4_1		1.66767		4_1		1.14876		4_1		2.11106
5_1		1.47606		5_1		2.42236		5_1		2.04814		5_1		1.5617
6_1		1.71801		6_1		1.98028						6_1		1.98784
7_1		1.43753		7_1		1.79756						7_1		1.91419
8_1		1.2088		8_1		1.97737						8_1		2.38978
9_2		1.47572		9_1		2.55111
10_2		1.64337		10_1		1.57606
11_2		1.35812
	n=11	1.62841			n=10	1.90758			n=5	1.68383			n=8	1.89706
		0.118453				0.123093				0.223137				0.126768
					t-test	0.102443			t-test	0.812847			t-test	0.386883
					to WT	p>0.05			to WT	p>0.05			to snt-1	p>0.05
						ns				ns				ns
									t-test	0.326511			t-test	0.517083
									to unc-64(LE)	p>0.05			to unc-64(LE)	p>0.05
										ns				ns

## Sheet: Figure 3d
Figure 3d
WT(N2)		half-width(ms)		unc-64(LE)		half-width(ms)		snt-1		half-width(ms)		snt-1;unc-64(LE)		half-width(ms)
1_1		8.60262		1_1		18.948		1_1		3.39774		1_1		5.61658
2_1		10.7964		2_2		8.24122		2_1		3.48887		2_1		5.79224
3_1		6.03821		3_1		20.2946		3_1		4.79237		3_1		4.36303
4_1		5.34064		4_1		18.219		4_1		6.34203		4_1		6.56581
5_1		4.63976		5_1		20.061		5_1		3.55313		5_1		7.19257
6_1		5.79318		6_1		27.9267						6_1		10.6273
7_1		6.33695		7_1		11.667						7_1		6.11282
8_1		6.16536		8_1		22.6519						8_1		6.86429
9_2		8.42494		9_1		20.9432
10_2		5.588		10_1		12.9106
11_2		6.64237
	n=11	6.76076			n=10	18.1863			n=5	4.31483			n=8	6.64183
		0.542261				2.04191				0.567497				0.647639
					t-test	5.29651e-06			t-test	0.0164468			t-test	0.0308691
					to WT	p<0.001			to WT	p<0.05			to snt-1	p<0.05
						***				*				*
									t-test	0.000166799			t-test	0.000470793
									to unc-64(LE)	p<0.001			to unc-64(LE)	p<0.001
										***				***

## Sheet: Figure 3e
Figure 3e
WT(N2)		area(fC)		unc-64(LE)		area(fC)		snt-1		area(fC)		snt-1;unc-64(LE)		area(fC)
1_1		-18528.4		1_1		-63646.1		1_1		-2211.49		1_1		-10611.4
2_1		-51391.9		2_2		-34117.6		2_1		-2626.14		2_1		-11900.1
3_1		-28509.4		3_1		-61534		3_1		-4262.94		3_1		-4619.8
4_1		-19391.7		4_1		-63948		4_1		-2662.18		4_1		-11718.7
5_1		-20852.7		5_1		-69432.7		5_1		-1457.16		5_1		-4233.62
6_1		-20842.5		6_1		-68852.8						6_1		-15267.5
7_1		-16175.2		7_1		-30823.5						7_1		-3660.21
8_1		-24795.6		8_1		-53883.6						8_1		-3146.71
9_2		-21142.4		9_1		-45038.5
10_2		-15772.9		10_1		-62148.2
11_2		-22015.6
	n=11	-23583.5			n=10	-55342.5			n=5	-2643.98			n=8	-8144.75
		2987				4956.34				459.199				1671.76
					t-test	8.2209e-06			t-test	0.000391906			t-test	0.0282596
					to WT	p<0.001			to WT	p<0.001			to snt-1	p<0.05
						***				***				*
									t-test	1.61808e-06			t-test	7.01316e-06
									to unc-64(LE)	p<0.001			to unc-64(LE)	p<0.001
										***				***

[truncated: 46 more sheets: Figure 4a, Figure 4b, Figure 4d, Figure 5a, Figure 5b, Figure 5c, Figure 5d, Figure 5e, Figure 5f, Figure 5g, Figure 5h, Figure 5j, Figuere 5l, Figure 6a, Figure 6b, Figure 6c, Figure 6d, Figure 6e, Figure 6f, Figure 7a …]
